# Supplementary material for: Next-generation sequencing analysis of endometrial screening liquid-based cytology specimens: a comparative study to tissue specimens
Source: BMC Med Genomics. 2020 Jul 11;13:101. doi: 10.1186/s12920-020-00753-6 (PMC7353725; doi:10.1186/s12920-020-00753-6)
Supplement: Supplementary file 1 — Additional file 1: Table S1. Somatic mutation prolife detected in endometrial cancers. [file 12920_2020_753_MOESM1_ESM.xlsx]

## Sheet: Sheet1
Table S1 Somatic mutation prolife detected in endometrial cancers
Case no.	Samples	Pathological diagnosis	PTEN	CTNNB1	PIK3CA	PIK3R1	mTOR	ARID1A	tyrosin kinase receptor	KRAS	TP53	Other major mutation	Insufficient VAF call
1	SR(Ut)	EC G1	c.242T>G p.Phe81Cys c.389G>A p.Arg130Gln c.462C>A p.Phe154Leu		c.277C>T p.Arg93Trp c.3073A>G p.Thr1025Ala c.3131A>G p.Asn1044Ser	c.1042C>T p.Arg348*		c.5965C>T p.Arg1989*		c.34G>A p.Gly12Ser		ATM c.748C>T p.Arg250*
2	SR(Ut)	EC G1	c.389G>C p.Arg130Pro	c.110C>G p.Ser37Cys		c.1200_1223delTGTGGTTGAATTAATAAACCACTAinsAAC p.Val401_Tyr408delinsThr	c.5395G>A p.Glu1799Lys
3	SR(Ut)	EC G2	c.388C>G p.Arg130Gly	c.134C>T p.Ser45Phe		c.1196_1222delGTTCTGTGGTTGAATTAATAAACCACT p.Ser399_Tyr408delinsAsn		c.716delC p.Pro239fs	ERBB3c.3125G>A p.Arg1042His
4	SR(Ut)	EC G1	c.253+1dupG c.901delG p.Asp301fs	c.110C>G p.Ser37Cys	c.263G>A p.Arg88Gln c.1633G>C p.Glu545Gln
5	SR(Ut)	EC G1		c.94G>T p.Asp32Tyr			c.5294A>G p.Asn1765Ser	c.6788dupT p.Ser2264fs				AKT1 c.49G>A p.Glu17Lys
6	SR(Ut)	EC G1	c.70G>T p.Asp24Tyr c.389G>A p.Arg130Gln	c.1457G>A p.Arg486His c.2018G>A p.Arg673Gln	c.263G>A p.Arg88Gln c.1070G>A p.Arg357Gln c.2555G>A p.Arg852Gln	c.1424A>C p.Gln475Pro		c.1879G>T p.Asp627Tyr c.3866+1G>A c.5299G>T p.Glu1767* c.5965C>T p.Arg1989*				MSH6 c.2389G>T p.Asp797Tyr PMS2 c.187G>A p.Val63Met
	SR(Ut)	EC G2	c.70G>T p.Asp24Tyr c.389G>A p.Arg130Gln	c.1061A>C p.Lys354Thr c.2018G>A p.Arg673Gln	c.518C>A p.Ser173Tyr			c.5299G>T p.Glu1767* c.5965C>T p.Arg1989*				MSH6 c.2389G>T p.Asp797Tyr APC c.6709C>T p.Arg2237*
7	SR(Ut)	EC G1 with Sq	c.106G>A p.Gly36Arg c.388C>G p.Arg130Gly	c.98C>G p.Ser33Cys		c.1425+4_1425+5delAG		c.2896G>T p.Glu966*
8	SR(ut)	Mixed EC/SC	c.284_323delCACCACAGCTAGAACTTATCAAACCCTTTTGTGAAGATCT p.Pro95fs		c.1633G>C p.Glu545Gln			c.4856dupC p.Val1620fs	ERBB4c.908C>T p.Ser303Phe		c.747G>T p.Arg249Ser	ATM c.5309C>G p.Ser1770*
	SR(Om)	Mixed EC/SC	c.284_323delCACCACAGCTAGAACTTATCAAACCCTTTTGTGAAGATCT p.Pro95fs		c.1633G>C p.Glu545Gln			c.4856dupC p.Val1620fs			c.747G>T p.Arg249Ser	ATM c.9022C>T p.Arg3008Cys
9	End LBC	SC			c.263G>A p.Arg88Gln		c.4834C>T p.Arg1612*	c.6341C>T p.Pro2114Leu	RETc.2599G>A p.Glu867Lys EGFRc.769G>A p.Glu257Lys		c.818G>A p.Arg273His c.524G>A p.Arg175His
	SR(Ut)	CCC			c.263G>A p.Arg88Gln		c.4834C>T p.Arg1612*	c.6341C>T p.Pro2114Leu	RETc.2599G>A p.Glu867Lys ERBB4c.139C>T p.Arg47* KDRc.2770C>A p.Leu924Met EGFRc.769G>A p.Glu257Lys		c.818G>A p.Arg273His c.524G>A p.Arg175His
	End LBC	AC			c.263G>A p.Arg88Gln		c.4834C>T p.Arg1612*	c.6341C>T p.Pro2114Leu	RETc.2599G>A p.Glu867Lys EGFRc.769G>A p.Glu257Lys		c.818G>A p.Arg273His c.524G>A p.Arg175His
10	SR(Ut)	DC	c.406T>C p.Cys136Arg		c.311C>T p.Pro104Leu			c.437delC p.Pro146fs c.680_713delCGGCCTACGCGCTGAGCTCCCCGAGAGGTGGCAC p.Pro227fs	FGFR2c.1650T>A p.Asn550Lys ERBB3c.1064C>G p.Thr355Ser			MLH1 c.1163C>T p.Ser388Phe
	SR(Ut)	EC G1	c.406T>C p.Cys136Arg		c.5C>A p.Pro2His c.311C>T p.Pro104Leu c.3143A>G p.His1048Arg			c.680_713delCGGCCTACGCGCTGAGCTCCCCGAGAGGTGGCAC p.Pro227fs c.827delG p.Gly276fs	FGFR2c.1650T>A p.Asn550Lys ERBB3c.1064C>G p.Thr355Ser			BRCA2 c.5073delA p.Lys1691fs
11	SR(ut)	AC	c.800delA p.Lys267fs	c.1010T>C p.Leu337Pro				c.1650dupC p.Tyr551fs	ERBB2c.1940G>C p.Arg647Thr			MLH1 c.860delA p.Asn287fs
	SR(Ut)	DC	c.800delA p.Lys267fs				c.6398G>A p.Cys2133Tyr	c.3216delA p.Lys1072fs c.5975C>T p.Ser1992Leu	RETc.107A>G p.Tyr36Cys		c.1118delA p.Lys373fs
	SR(Ov)	EC G3	c.800delA p.Lys267fs c.830C>A p.Thr277Lys				c.533G>T p.Ser178Ile	c.3216delA p.Lys1072fs c.4555delC p.Gln1519fs	FLT3c.610delG p.Glu204fs FGFR3c.2357G>A p.Gly786Asp
12	Bx	AC	c.97_99delATT p.Ile33del c.269_270insAAAA p.Phe90fs			c.1720_1745+1delAGAAAGACGAGAGACCAATACTTGATG p.Arg574fs
	SR(Ut)	EC G2	c.97_99delATT p.Ile33del c.269_270insAAAA p.Phe90fs			c.1720_1745+1delAGAAAGACGAGAGACCAATACTTGATG p.Arg574fs
	End LBC	Malig	c.97_99delATT p.Ile33del c.269_270insAAAA p.Phe90fs			c.1720_1745+1delAGAAAGACGAGAGACCAATACTTGATG p.Arg574fs
13	SR(Ut)	EC G1	c.297delA p.Glu99fs		c.1624G>A p.Glu542Lys			c.5548dupG p.Asp1850fs	FGFR2c.1650T>A p.Asn550Lys
14	Bx	EC G1	c.955_958delACTT p.Thr319fs	c.94G>T p.Asp32Tyr	c.3140A>G p.His1047Arg
	End LBC	AGC	c.955_958delACTT p.Thr319fs	c.94G>T p.Asp32Tyr	c.3140A>G p.His1047Arg
15	SR(Ut)	DC	c.968dupA p.Asn323fs c.989_990delAA p.Lys330fs			c.1038delA p.Lys346fs c.1730_1733delGAGA p.Arg577fs			ERBB3c.172G>A p.Val58Met ERBB3c.310G>A p.Val104Met ERBB3c.2944_2945delAG p.Ser982fs FLT3c.2964_2965delTC p.Pro989fs METc.1279G>A p.Val427Ile			ATM c.640delT p.Ser214fs MLH1 c.1731G>A p.Ser577Ser MLH1 c.2136G>A p.Trp712*
	SR(Ut)	AC	c.968dupA p.Asn323fs c.989_990delAA p.Lys330fs		c.866C>T p.Ala289Val	c.1730_1733delGAGA p.Arg577fs			ERBB3c.310G>A p.Val104Met ERBB3c.2944_2945delAG p.Ser982fs METc.1279G>A p.Val427Ile			ATM c.640delT p.Ser214fs MSH6 c.3261dupC p.Phe1088fs MSH6 c.3261delC p.Phe1088fs MLH1 c.2136G>A p.Trp712*
16	Bx	AC			c.278G>A p.Arg93Gln c.3140A>G p.His1047Arg		c.6219C>A p.Ala2073Ala c.5395G>A p.Glu1799Lys c.4356A>C p.Lys1452Asn		ERBB3c.1466C>T p.Pro489Leu ERBB2c.3115G>A p.Ala1039Thr		c.916C>T p.Arg306*	ATM c.9022C>T p.Arg3008Cys MSH6 c.3261delC p.Phe1088fs PMS2 c.88C>T p.Gln30*
	SR	SC			c.278G>A p.Arg93Gln c.3140A>G p.His1047Arg		c.6219C>A p.Ala2073Ala c.5395G>A p.Glu1799Lys c.4356A>C p.Lys1452Asn		ERBB3c.1466C>T p.Pro489Leu ERBB2c.3115G>A p.Ala1039Thr		c.916C>T p.Arg306*	ATM c.9022C>T p.Arg3008Cys MSH6 c.3261delC p.Phe1088fs PMS2 c.88C>T p.Gln30*
	End LBC	AC			c.278G>A p.Arg93Gln c.3140A>G p.His1047Arg		c.6219C>A p.Ala2073Ala c.5395G>A p.Glu1799Lys c.4356A>C p.Lys1452Asn		ERBB3c.1466C>T p.Pro489Leu ERBB2c.3115G>A p.Ala1039Thr		c.916C>T p.Arg306*	ATM c.9022C>T p.Arg3008Cys MSH6 c.3261delC p.Phe1088fs PMS2 c.88C>T p.Gln30*
17	SR(Ut)	AH	c.386G>T p.Gly129Val c.388C>T p.Arg130* c.759delC p.Val255fs	c.91_96delCTGGAC p.Leu31_Asp32del
	SR(Ut)	EC G1	c.386G>T p.Gly129Val c.388C>T p.Arg130* c.759delC p.Val255fs	c.91_96delCTGGAC p.Leu31_Asp32del
18	Bx	EC G1	c.803_810delACAAAATG p.Asp268fs c.814C>T p.His272Tyr		c.1625A>C p.Glu542Ala c.1637A>G p.Gln546Arg			c.6832delG p.Val2278fs	FGFR2c.755C>G p.Ser252Trp
	SR(Ut)	EC G1	c.814C>T p.His272Tyr c.822G>A p.Trp274*		c.1625A>C p.Glu542Ala c.1637A>G p.Gln546Arg			c.6832delG p.Val2278fs	FGFR2c.755C>G p.Ser252Trp
	End LBC	EC											*
19	SR(Ut)	EC G1 with Sq		c.110C>G p.Ser37Cys	c.3140A>G p.His1047Arg			c.6539_6546delTGGCAGCT p.Leu2180fs
	End LBC	EC		c.110C>G p.Ser37Cys	c.3140A>G p.His1047Arg			c.6539_6546delTGGCAGCT p.Leu2180fs
20	Bx	EC G2	c.514_515delAG p.Arg172fs c.697C>T p.Arg233*	c.110C>T p.Ser37Phe		c.1322_1354delATATTGAAGCTGTAGGGAAAAAATTACATGAAT p.Ile442_Tyr452del	c.5930C>T p.Thr1977Ile	c.3977delC p.Pro1326fs				ATM c.748C>T p.Arg250*
21	Bx	EC G1	c.388C>G p.Arg130Gly c.916dupA p.Ile306fs	c.110C>T p.Ser37Phe	c.263G>A p.Arg88Gln c.3073A>G p.Thr1025Ala
	SR(Ut)	EC G1	c.388C>G p.Arg130Gly c.916dupA p.Ile306fs	c.110C>T p.Ser37Phe	c.263G>A p.Arg88Gln c.3073A>G p.Thr1025Ala
	End LBC	EC	c.388C>G p.Arg130Gly c.916dupA p.Ile306fs	c.110C>T p.Ser37Phe	c.263G>A p.Arg88Gln c.3073A>G p.Thr1025Ala
22	Bx	EC G3	c.987_990delTAAA p.Asn329fs			c.1372_1374delGAA p.Glu458del		c.1554C>A p.Tyr518* c.3524delC p.Pro1175fs			c.604C>T p.Arg202Cys	APC c.4393_4394delAG p.Ser1465fs
	End LBC	AGC	c.987_990delTAAA p.Asn329fs			c.1372_1374delGAA p.Glu458del		c.1554C>A p.Tyr518* c.3177G>T p.Lys1059Asn c.3524delC p.Pro1175fs			c.604C>T p.Arg202Cys	APC c.4393_4394delAG p.Ser1465fs
23	Bx	AC	c.133delG p.Val45fs c.697C>T p.Arg233*		c.1254_1262delACACTGTCC p.His419_Pro421del					c.38G>A p.Gly13Asp		MSH6 c.2972C>T p.Pro991Leu
	SR(Ut)	EC G2	c.133delG p.Val45fs c.697C>T p.Arg233*		c.1254_1262delACACTGTCC p.His419_Pro421del					c.38G>A p.Gly13Asp		MSH6 c.2972C>T p.Pro991Leu
	End LBC	EC	c.133delG p.Val45fs c.697C>T p.Arg233*					c.5548dupG p.Asp1850fs		c.38G>A p.Gly13Asp		MSH6 c.2972C>T p.Pro991Leu
24	Bx	EC		c.94G>C p.Asp32His		c.1746-2A>G		c.2077C>T p.Arg693*
	SR(Ut)	EC G1		c.94G>C p.Asp32His		c.1746-2A>G		c.2077C>T p.Arg693*
	SR(Ov)	EC G1		c.94G>C p.Asp32His		c.1746-2A>G		c.2077C>T p.Arg693*
	End LBC	AC		c.94G>C p.Asp32His		c.1746-2A>G		c.2077C>T p.Arg693*
SR, surgical resection; Bx, Endometrial biopsy; LBC, liquid-based cytology; End,Endometrial; Ut, Uterus; Om, Omentum; Ov, Ovary; EC, Endometrioid carcinoma; SC, Serous carcinoma; CCC, Clear cell carcinoma; AC, Adenocarcinoma; Sq, Squamous differentiation; DC, Dedifferentiated carcinoma; Malig, Malignant cell; AGC, Atypical glandular cell; AH, Atypical hyperplasia; AC, Adenocarcinoma; Sq, Squamous…
