# Supplementary material for: Next-generation sequencing analysis of endometrial screening liquid-based cytology specimens: a comparative study to tissue specimens
Source: BMC Med Genomics. 2020 Jul 11;13:101. doi: 10.1186/s12920-020-00753-6 (PMC7353725; doi:10.1186/s12920-020-00753-6)
Supplement: Supplementary file 2 — Additional file 2: Table S2. Genomic information of variants detected in endometrial cancers. [file 12920_2020_753_MOESM2_ESM.xlsx]

## Sheet: Sheet1
Table S2 Genomic information of variants detected in endometrial cancers
Case no.	Samples	Gene	CDS syntax	AA syntax	chr		pos	ref	alt	transcript ID
1	SR(Ut)	ARID1A	c.5965C>T	p.Arg1989*	chr1		27106354	C	T	ENST00000324856
1	SR(Ut)	PTEN	c.242T>G	p.Phe81Cys	chr10		89690835	T	G	ENST00000371953
1	SR(Ut)	PTEN	c.389G>A	p.Arg130Gln	chr10		89692905	G	A	ENST00000371953
1	SR(Ut)	PTEN	c.462C>A	p.Phe154Leu	chr10		89692978	C	A	ENST00000371953
1	SR(Ut)	ATM	c.748C>T	p.Arg250*	chr11		108115600	C	T	ENST00000278616
1	SR(Ut)	KRAS	c.34G>A	p.Gly12Ser	chr12		25398285	C	T	ENST00000256078
1	SR(Ut)	PIK3CA	c.277C>T	p.Arg93Trp	chr3		178916890	C	T	ENST00000263967
1	SR(Ut)	PIK3CA	c.3073A>G	p.Thr1025Ala	chr3		178952018	A	G	ENST00000263967
1	SR(Ut)	PIK3CA	c.3131A>G	p.Asn1044Ser	chr3		178952076	A	G	ENST00000263967
1	SR(Ut)	PIK3R1	c.1042C>T	p.Arg348*	chr5		67588951	C	T	ENST00000396611
2	SR(Ut)	MTOR	c.5395G>A	p.Glu1799Lys	chr1		11190804	C	T	ENST00000361445
2	SR(Ut)	PTEN	c.389G>C	p.Arg130Pro	chr10		89692905	G	C	ENST00000371953
2	SR(Ut)	CTNNB1	c.110C>G	p.Ser37Cys	chr3		41266113	C	G	ENST00000349496
2	SR(Ut)	PIK3R1	c.1200_1223delTGTGGTTGAATTAATAAACCACTAinsAAC	p.Val401_Tyr408delinsThr	chr5		67589212	TGTGGTTGAATTAATAAACCACTA	AAC	ENST00000396611
3	SR(Ut)	ARID1A	c.716delC	p.Pro239fs	chr1		27023608	TC	T	ENST00000324856
3	SR(Ut)	PTEN	c.388C>G	p.Arg130Gly	chr10		89692904	C	G	ENST00000371953
3	SR(Ut)	ERBB3	c.3125G>A	p.Arg1042His	chr12		56493809	G	A	ENST00000267101
3	SR(Ut)	CTNNB1	c.134C>T	p.Ser45Phe	chr3		41266137	C	T	ENST00000349496
3	SR(Ut)	PIK3R1	c.1196_1222delGTTCTGTGGTTGAATTAATAAACCACT	p.Ser399_Tyr408delinsAsn	chr5		67589207	AGTTCTGTGGTTGAATTAATAAACCACT	A	ENST00000396611
4	SR(Ut)	PTEN	c.253+1dupG		chr10		89690845	A	AG	ENST00000371953
4	SR(Ut)	PTEN	c.901delG	p.Asp301fs	chr10		89720749	CG	C	ENST00000371953
4	SR(Ut)	CTNNB1	c.110C>G	p.Ser37Cys	chr3		41266113	C	G	ENST00000349496
4	SR(Ut)	PIK3CA	c.263G>A	p.Arg88Gln	chr3		178916876	G	A	ENST00000263967
4	SR(Ut)	PIK3CA	c.1633G>C	p.Glu545Gln	chr3		178936091	G	C	ENST00000263967
5	SR(Ut)	MTOR	c.5294A>G	p.Asn1765Ser	chr1		11193207	T	C	ENST00000361445
5	SR(Ut)	ARID1A	c.6788dupT	p.Ser2264fs	chr1		27107176	G	GT	ENST00000324856
5	SR(Ut)	AKT1	c.49G>A	p.Glu17Lys	chr14		105246551	C	T	ENST00000349310
5	SR(Ut)	CTNNB1	c.94G>T	p.Asp32Tyr	chr3		41266097	G	T	ENST00000349496
6	SR(Ut)	ARID1A	c.1879G>T	p.Asp627Tyr	chr1		27059242	G	T	ENST00000324856
6	SR(Ut)	ARID1A	c.3866+1G>A		chr1		27099988	G	A	ENST00000324856
6	SR(Ut)	ARID1A	c.5299G>T	p.Glu1767*	chr1		27105688	G	T	ENST00000324856
6	SR(Ut)	ARID1A	c.5965C>T	p.Arg1989*	chr1		27106354	C	T	ENST00000324856
6	SR(Ut)	PTEN	c.70G>T	p.Asp24Tyr	chr10		89624296	G	T	ENST00000371953
6	SR(Ut)	PTEN	c.389G>A	p.Arg130Gln	chr10		89692905	G	A	ENST00000371953
6	SR(Ut)	MSH6	c.2389G>T	p.Asp797Tyr	chr2		48027511	G	T	ENST00000234420
6	SR(Ut)	CTNNB1	c.1457G>A	p.Arg486His	chr3		41275291	G	A	ENST00000349496
6	SR(Ut)	CTNNB1	c.2018G>A	p.Arg673Gln	chr3		41278142	G	A	ENST00000349496
6	SR(Ut)	PIK3CA	c.263G>A	p.Arg88Gln	chr3		178916876	G	A	ENST00000263967
6	SR(Ut)	PIK3CA	c.1070G>A	p.Arg357Gln	chr3		178922301	G	A	ENST00000263967
6	SR(Ut)	PIK3CA	c.2555G>A	p.Arg852Gln	chr3		178947119	G	A	ENST00000263967
6	SR(Ut)	PIK3R1	c.1424A>C	p.Gln475Pro	chr5		67589661	A	C	ENST00000396611
6	SR(Ut)	PMS2	c.187G>A	p.Val63Met	chr7		6043666	C	T	ENST00000265849
6	SR(Ut)	ARID1A	c.5299G>T	p.Glu1767*	chr1		27105688	G	T	ENST00000324856
6	SR(Ut)	ARID1A	c.5965C>T	p.Arg1989*	chr1		27106354	C	T	ENST00000324856
6	SR(Ut)	PTEN	c.70G>T	p.Asp24Tyr	chr10		89624296	G	T	ENST00000371953
6	SR(Ut)	PTEN	c.389G>A	p.Arg130Gln	chr10		89692905	G	A	ENST00000371953
6	SR(Ut)	MSH6	c.2389G>T	p.Asp797Tyr	chr2		48027511	G	T	ENST00000234420
6	SR(Ut)	CTNNB1	c.1061A>C	p.Lys354Thr	chr3		41268823	A	C	ENST00000349496
6	SR(Ut)	CTNNB1	c.2018G>A	p.Arg673Gln	chr3		41278142	G	A	ENST00000349496
6	SR(Ut)	PIK3CA	c.518C>A	p.Ser173Tyr	chr3		178917643	C	A	ENST00000263967
6	SR(Ut)	APC	c.6709C>T	p.Arg2237*	chr5		112178000	C	T	ENST00000257430
7	SR(Ut)	ARID1A	c.2896G>T	p.Glu966*	chr1		27092965	G	T	ENST00000324856
7	SR(Ut)	PTEN	c.106G>A	p.Gly36Arg	chr10		89653808	G	A	ENST00000371953
7	SR(Ut)	PTEN	c.388C>G	p.Arg130Gly	chr10		89692904	C	G	ENST00000371953
7	SR(Ut)	CTNNB1	c.98C>G	p.Ser33Cys	chr3		41266101	C	G	ENST00000349496
7	SR(Ut)	PIK3R1	c.1425+4_1425+5delAG		chr5		67589664	TGA	T	ENST00000396611
8	SR(Ut)	ARID1A	c.4856dupC	p.Val1620fs	chr1		27101569	T	TC	ENST00000324856
8	SR(Ut)	PTEN	c.284_323delCACCACAGCTAGAACTTATCAAACCCTTTTGTGAAGATCT	p.Pro95fs	chr10		89692799	CCACCACAGCTAGAACTTATCAAACCCTTTTGTGAAGATCT	C	ENST00000371953
8	SR(Ut)	ATM	c.5309C>G	p.Ser1770*	chr11		108172506	C	G	ENST00000278616
8	SR(Ut)	TP53	c.747G>T	p.Arg249Ser	chr17		7577534	C	A	ENST00000269305
8	SR(Ut)	ERBB4	c.908C>T	p.Ser303Phe	chr2		212578349	G	A	ENST00000342788
8	SR(Ut)	PIK3CA	c.1633G>C	p.Glu545Gln	chr3		178936091	G	C	ENST00000263967
8	SR(Om)	ARID1A	c.4856dupC	p.Val1620fs	chr1		27101569	T	TC	ENST00000324856
8	SR(Om)	PTEN	c.284_323delCACCACAGCTAGAACTTATCAAACCCTTTTGTGAAGATCT	p.Pro95fs	chr10		89692799	CCACCACAGCTAGAACTTATCAAACCCTTTTGTGAAGATCT	C	ENST00000371953
8	SR(Om)	ATM	c.9022C>T	p.Arg3008Cys	chr11		108236086	C	T	ENST00000278616
8	SR(Om)	TP53	c.747G>T	p.Arg249Ser	chr17		7577534	C	A	ENST00000269305
8	SR(Om)	PIK3CA	c.1633G>C	p.Glu545Gln	chr3		178936091	G	C	ENST00000263967
9	SR(Ut)	MTOR	c.4834C>T	p.Arg1612*	chr1		11204743	G	A	ENST00000361445
9	SR(Ut)	ARID1A	c.6341C>T	p.Pro2114Leu	chr1		27106730	C	T	ENST00000324856
9	SR(Ut)	RET	c.2599G>A	p.Glu867Lys	chr10		43615185	G	A	ENST00000355710
9	SR(Ut)	TP53	c.818G>A	p.Arg273His	chr17		7577120	C	T	ENST00000269305
9	SR(Ut)	TP53	c.524G>A	p.Arg175His	chr17		7578406	C	T	ENST00000269305
9	SR(Ut)	ERBB4	c.139C>T	p.Arg47*	chr2		212989572	G	A	ENST00000342788
9	SR(Ut)	PIK3CA	c.263G>A	p.Arg88Gln	chr3		178916876	G	A	ENST00000263967
9	SR(Ut)	KDR	c.2770C>A	p.Leu924Met	chr4		55961791	G	T	ENST00000263923
9	SR(Ut)	EGFR	c.769G>A	p.Glu257Lys	chr7		55221725	G	A	ENST00000275493
9	End LBC	MTOR	c.4834C>T	p.Arg1612*	chr1		11204743	G	A	ENST00000361445
9	End LBC	ARID1A	c.6341C>T	p.Pro2114Leu	chr1		27106730	C	T	ENST00000324856
9	End LBC	RET	c.2599G>A	p.Glu867Lys	chr10		43615185	G	A	ENST00000355710
9	End LBC	TP53	c.818G>A	p.Arg273His	chr17		7577120	C	T	ENST00000269305
9	End LBC	TP53	c.524G>A	p.Arg175His	chr17		7578406	C	T	ENST00000269305
9	End LBC	PIK3CA	c.263G>A	p.Arg88Gln	chr3		178916876	G	A	ENST00000263967
9	End LBC	EGFR	c.769G>A	p.Glu257Lys	chr7		55221725	G	A	ENST00000275493
9	End LBC	MTOR	c.4834C>T	p.Arg1612*	chr1		11204743	G	A	ENST00000361445
9	End LBC	ARID1A	c.6341C>T	p.Pro2114Leu	chr1		27106730	C	T	ENST00000324856
9	End LBC	RET	c.2599G>A	p.Glu867Lys	chr10		43615185	G	A	ENST00000355710
9	End LBC	TP53	c.818G>A	p.Arg273His	chr17		7577120	C	T	ENST00000269305
9	End LBC	TP53	c.524G>A	p.Arg175His	chr17		7578406	C	T	ENST00000269305
9	End LBC	PIK3CA	c.263G>A	p.Arg88Gln	chr3		178916876	G	A	ENST00000263967
9	End LBC	EGFR	c.769G>A	p.Glu257Lys	chr7		55221725	G	A	ENST00000275493
10	SR(Ut)	ARID1A	c.437delC	p.Pro146fs	chr1		27023326	GC	G	ENST00000324856
10	SR(Ut)	ARID1A	c.680_713delCGGCCTACGCGCTGAGCTCCCCGAGAGGTGGCAC	p.Pro227fs	chr1		27023572	CCCGGCCTACGCGCTGAGCTCCCCGAGAGGTGGCA	C	ENST00000324856
10	SR(Ut)	PTEN	c.406T>C	p.Cys136Arg	chr10		89692922	T	C	ENST00000371953
10	SR(Ut)	FGFR2	c.1650T>A	p.Asn550Lys	chr10		123258034	A	T	ENST00000457416
10	SR(Ut)	ERBB3	c.1064C>G	p.Thr355Ser	chr12		56482607	C	G	ENST00000267101
10	SR(Ut)	MLH1	c.1163C>T	p.Ser388Phe	chr3		37067252	C	T	ENST00000231790
10	SR(Ut)	PIK3CA	c.311C>T	p.Pro104Leu	chr3		178916924	C	T	ENST00000263967
10	SR(Ut)	ARID1A	c.680_713delCGGCCTACGCGCTGAGCTCCCCGAGAGGTGGCAC	p.Pro227fs	chr1		27023572	CCCGGCCTACGCGCTGAGCTCCCCGAGAGGTGGCA	C	ENST00000324856
10	SR(Ut)	ARID1A	c.827delG	p.Gly276fs	chr1		27023715	TG	T	ENST00000324856
10	SR(Ut)	PTEN	c.406T>C	p.Cys136Arg	chr10		89692922	T	C	ENST00000371953
10	SR(Ut)	FGFR2	c.1650T>A	p.Asn550Lys	chr10		123258034	A	T	ENST00000457416
10	SR(Ut)	ERBB3	c.1064C>G	p.Thr355Ser	chr12		56482607	C	G	ENST00000267101
10	SR(Ut)	BRCA2	c.5073delA	p.Lys1691fs	chr13		32913558	CA	C	ENST00000380152
10	SR(Ut)	PIK3CA	c.5C>A	p.Pro2His	chr3		178916618	C	A	ENST00000263967
10	SR(Ut)	PIK3CA	c.311C>T	p.Pro104Leu	chr3		178916924	C	T	ENST00000263967
10	SR(Ut)	PIK3CA	c.3143A>G	p.His1048Arg	chr3		178952088	A	G	ENST00000263967
11	SR(Ut)	ARID1A	c.1650dupC	p.Tyr551fs	chr1		27057936	G	GC	ENST00000324856
11	SR(Ut)	PTEN	c.800delA	p.Lys267fs	chr10		89717769	TA	T	ENST00000371953
11	SR(Ut)	ERBB2	c.1940G>C	p.Arg647Thr	chr17		37876081	G	C	ENST00000269571
11	SR(Ut)	MLH1	c.860delA	p.Asn287fs	chr3		37059061	CA	C	ENST00000231790
11	SR(Ut)	CTNNB1	c.1010T>C	p.Leu337Pro	chr3		41268772	T	C	ENST00000349496
11	SR(Ut)	MTOR	c.6398G>A	p.Cys2133Tyr	chr1		11186807	C	T	ENST00000361445
11	SR(Ut)	ARID1A	c.3216delA	p.Lys1072fs	chr1		27097621	CA	C	ENST00000324856
11	SR(Ut)	ARID1A	c.5975C>T	p.Ser1992Leu	chr1		27106364	C	T	ENST00000324856
11	SR(Ut)	RET	c.107A>G	p.Tyr36Cys	chr10		43595940	A	G	ENST00000355710
11	SR(Ut)	PTEN	c.800delA	p.Lys267fs	chr10		89717769	TA	T	ENST00000371953
11	SR(Ut)	TP53	c.1118delA	p.Lys373fs	chr17		7572990	CT	C	ENST00000269305
11	SR(Ov)	MTOR	c.533G>T	p.Ser178Ile	chr1		11316221	C	A	ENST00000361445
11	SR(Ov)	ARID1A	c.3216delA	p.Lys1072fs	chr1		27097621	CA	C	ENST00000324856
11	SR(Ov)	ARID1A	c.4555delC	p.Gln1519fs	chr1		27101267	GC	G	ENST00000324856
11	SR(Ov)	PTEN	c.800delA	p.Lys267fs	chr10		89717769	TA	T	ENST00000371953
11	SR(Ov)	PTEN	c.830C>A	p.Thr277Lys	chr10		89720679	C	A	ENST00000371953
11	SR(Ov)	FLT3	c.610delG	p.Glu204fs	chr13		28626685	TC	T	ENST00000380982
11	SR(Ov)	FGFR3	c.2357G>A	p.Gly786Asp	chr4		1808993	G	A	ENST00000481110
12	SR(Ut)	PTEN	c.97_99delATT	p.Ile33del	chr10		89653795	CATT	C	ENST00000371953
12	SR(Ut)	PTEN	c.269_270insAAAA	p.Phe90fs	chr10		89692785	T	TAAAA	ENST00000371953
12	SR(Ut)	PIK3R1	c.1720_1745+1delAGAAAGACGAGAGACCAATACTTGATG	p.Arg574fs	chr5		67591124	CTGAGAAAGACGAGAGACCAATACTTGA	C	ENST00000396611
12	End LBC	PTEN	c.97_99delATT	p.Ile33del	chr10		89653795	CATT	C	ENST00000371953
12	End LBC	PTEN	c.269_270insAAAA	p.Phe90fs	chr10		89692785	T	TAAAA	ENST00000371953
12	End LBC	PIK3R1	c.1720_1745+1delAGAAAGACGAGAGACCAATACTTGATG	p.Arg574fs	chr5		67591124	CTGAGAAAGACGAGAGACCAATACTTGA	C	ENST00000396611
12	Bx	PTEN	c.97_99delATT	p.Ile33del	chr10		89653795	CATT	C	ENST00000371953
12	Bx	PTEN	c.269_270insAAAA	p.Phe90fs	chr10		89692785	T	TAAAA	ENST00000371953
12	Bx	PIK3R1	c.1720_1745+1delAGAAAGACGAGAGACCAATACTTGATG	p.Arg574fs	chr5		67591124	CTGAGAAAGACGAGAGACCAATACTTGA	C	ENST00000396611
13	SR(Ut)	ARID1A	c.5548dupG	p.Asp1850fs	chr1		27105930	T	TG	ENST00000324856
13	SR(Ut)	PTEN	c.297delA	p.Glu99fs	chr10		89692811	GA	G	ENST00000371953
13	SR(Ut)	FGFR2	c.1650T>A	p.Asn550Lys	chr10		123258034	A	T	ENST00000457416
13	SR(Ut)	PIK3CA	c.1624G>A	p.Glu542Lys	chr3		178936082	G	A	ENST00000263967
14	End LBC	PTEN	c.955_958delACTT	p.Thr319fs	chr10		89720798	GTACT	G	ENST00000371953
14	End LBC	PIK3CA	c.3140A>G	p.His1047Arg	chr3		178952085	A	G	ENST00000263967
14	Bx	PTEN	c.955_958delACTT	p.Thr319fs	chr10		89720798	GTACT	G	ENST00000371953
14	Bx	CTNNB1	c.94G>T	p.Asp32Tyr	chr3		41266097	G	T	ENST00000349496
14	Bx	PIK3CA	c.3140A>G	p.His1047Arg	chr3		178952085	A	G	ENST00000263967
15	SR(Ut)	PTEN	c.968dupA	p.Asn323fs	chr10		89720811	C	CA	ENST00000371953
15	SR(Ut)	PTEN	c.989_990delAA	p.Lys330fs	chr10		89720836	TAA	T	ENST00000371953
15	SR(Ut)	ATM	c.640delT	p.Ser214fs	chr11		108114816	CT	C	ENST00000278616
15	SR(Ut)	ERBB3	c.172G>A	p.Val58Met	chr12		56477624	G	A	ENST00000267101
15	SR(Ut)	ERBB3	c.310G>A	p.Val104Met	chr12		56478854	G	A	ENST00000267101
15	SR(Ut)	ERBB3	c.2944_2945delAG	p.Ser982fs	chr12		56493619	TAG	T	ENST00000267101
15	SR(Ut)	FLT3	c.2964_2965delTC	p.Pro989fs	chr13		28578214	GGA	G	ENST00000380982
15	SR(Ut)	MLH1	c.1731G>A	p.Ser577Ser	chr3		37083822	G	A	ENST00000231790
15	SR(Ut)	MLH1	c.2136G>A	p.Trp712*	chr3		37092009	G	A	ENST00000231790
15	SR(Ut)	PIK3R1	c.1038delA	p.Lys346fs	chr5		67588942	GA	G	ENST00000396611
15	SR(Ut)	PIK3R1	c.1730_1733delGAGA	p.Arg577fs	chr5		67591134	CGAGA	C	ENST00000396611
15	SR(Ut)	MET	c.1279G>A	p.Val427Ile	chr7		116371800	G	A	ENST00000397752
15	SR(Ut)	PTEN	c.968dupA	p.Asn323fs	chr10		89720811	C	CA	ENST00000371953
15	SR(Ut)	PTEN	c.989_990delAA	p.Lys330fs	chr10		89720836	TAA	T	ENST00000371953
15	SR(Ut)	ATM	c.640delT	p.Ser214fs	chr11		108114816	CT	C	ENST00000278616
15	SR(Ut)	ERBB3	c.310G>A	p.Val104Met	chr12		56478854	G	A	ENST00000267101
15	SR(Ut)	ERBB3	c.2944_2945delAG	p.Ser982fs	chr12		56493619	TAG	T	ENST00000267101
15	SR(Ut)	MSH6	c.3261dupC	p.Phe1088fs	chr2		48030639	A	AC	ENST00000234420
15	SR(Ut)	MSH6	c.3261delC	p.Phe1088fs	chr2		48030639	AC	A	ENST00000234420
15	SR(Ut)	MLH1	c.2136G>A	p.Trp712*	chr3		37092009	G	A	ENST00000231790
15	SR(Ut)	PIK3CA	c.866C>T	p.Ala289Val	chr3		178921384	C	T	ENST00000263967
15	SR(Ut)	PIK3R1	c.1730_1733delGAGA	p.Arg577fs	chr5		67591134	CGAGA	C	ENST00000396611
15	SR(Ut)	MET	c.1279G>A	p.Val427Ile	chr7		116371800	G	A	ENST00000397752
16	End LBC	MTOR	c.6219C>A	p.Ala2073Ala	chr1		11187199	G	T	ENST00000361445
16	End LBC	MTOR	c.5395G>A	p.Glu1799Lys	chr1		11190804	C	T	ENST00000361445
16	End LBC	MTOR	c.4356A>C	p.Lys1452Asn	chr1		11217322	T	G	ENST00000361445
16	End LBC	ATM	c.9022C>T	p.Arg3008Cys	chr11		108236086	C	T	ENST00000278616
16	End LBC	ERBB3	c.1466C>T	p.Pro489Leu	chr12		56487320	C	T	ENST00000267101
16	End LBC	TP53	c.916C>T	p.Arg306*	chr17		7577022	G	A	ENST00000269305
16	End LBC	ERBB2	c.3115G>A	p.Ala1039Thr	chr17		37883212	G	A	ENST00000269571
16	End LBC	MSH6	c.3261delC	p.Phe1088fs	chr2		48030639	AC	A	ENST00000234420
16	End LBC	PIK3CA	c.278G>A	p.Arg93Gln	chr3		178916891	G	A	ENST00000263967
16	End LBC	PIK3CA	c.3140A>G	p.His1047Arg	chr3		178952085	A	G	ENST00000263967
16	End LBC	PMS2	c.88C>T	p.Gln30*	chr7		6045598	G	A	ENST00000265849
16	Bx	MTOR	c.6219C>A	p.Ala2073Ala	chr1		11187199	G	T	ENST00000361445
16	Bx	MTOR	c.5395G>A	p.Glu1799Lys	chr1		11190804	C	T	ENST00000361445
16	Bx	MTOR	c.4356A>C	p.Lys1452Asn	chr1		11217322	T	G	ENST00000361445
16	Bx	ATM	c.9022C>T	p.Arg3008Cys	chr11		108236086	C	T	ENST00000278616
16	Bx	ERBB3	c.1466C>T	p.Pro489Leu	chr12		56487320	C	T	ENST00000267101
16	Bx	TP53	c.916C>T	p.Arg306*	chr17		7577022	G	A	ENST00000269305
16	Bx	ERBB2	c.3115G>A	p.Ala1039Thr	chr17		37883212	G	A	ENST00000269571
16	Bx	MSH6	c.3261delC	p.Phe1088fs	chr2		48030639	AC	A	ENST00000234420
16	Bx	PIK3CA	c.278G>A	p.Arg93Gln	chr3		178916891	G	A	ENST00000263967
16	Bx	PIK3CA	c.3140A>G	p.His1047Arg	chr3		178952085	A	G	ENST00000263967
16	Bx	PMS2	c.88C>T	p.Gln30*	chr7		6045598	G	A	ENST00000265849
16	SR	MTOR	c.6219C>A	p.Ala2073Ala	chr1		11187199	G	T	ENST00000361445
16	SR	MTOR	c.5395G>A	p.Glu1799Lys	chr1		11190804	C	T	ENST00000361445
16	SR	MTOR	c.4356A>C	p.Lys1452Asn	chr1		11217322	T	G	ENST00000361445
16	SR	ATM	c.9022C>T	p.Arg3008Cys	chr11		108236086	C	T	ENST00000278616
16	SR	ERBB3	c.1466C>T	p.Pro489Leu	chr12		56487320	C	T	ENST00000267101
16	SR	TP53	c.916C>T	p.Arg306*	chr17		7577022	G	A	ENST00000269305
16	SR	ERBB2	c.3115G>A	p.Ala1039Thr	chr17		37883212	G	A	ENST00000269571
16	SR	MSH6	c.3261delC	p.Phe1088fs	chr2		48030639	AC	A	ENST00000234420
16	SR	PIK3CA	c.278G>A	p.Arg93Gln	chr3		178916891	G	A	ENST00000263967
16	SR	PIK3CA	c.3140A>G	p.His1047Arg	chr3		178952085	A	G	ENST00000263967
16	SR	PMS2	c.88C>T	p.Gln30*	chr7		6045598	G	A	ENST00000265849
17	SR(Ut)	PTEN	c.386G>T	p.Gly129Val	chr10		89692902	G	T	ENST00000371953
17	SR(Ut)	PTEN	c.388C>T	p.Arg130*	chr10		89692904	C	T	ENST00000371953
17	SR(Ut)	PTEN	c.759delC	p.Val255fs	chr10		89717733	TC	T	ENST00000371953
17	SR(Ut)	CTNNB1	c.91_96delCTGGAC	p.Leu31_Asp32del	chr3		41266091	TACCTGG	T	ENST00000349496
17	SR(Ut)	PTEN	c.386G>T	p.Gly129Val	chr10		89692902	G	T	ENST00000371953
17	SR(Ut)	PTEN	c.388C>T	p.Arg130*	chr10		89692904	C	T	ENST00000371953
17	SR(Ut)	PTEN	c.759delC	p.Val255fs	chr10		89717733	TC	T	ENST00000371953
17	SR(Ut)	CTNNB1	c.91_96delCTGGAC	p.Leu31_Asp32del	chr3		41266091	TACCTGG	T	ENST00000349496
18	Bx	ARID1A	c.6832delG	p.Val2278fs	chr1		27107220	TG	T	ENST00000324856
18	Bx	PTEN	c.803_810delACAAAATG	p.Asp268fs	chr10		89720650	GGACAAAAT	G	ENST00000371953
18	Bx	PTEN	c.814C>T	p.His272Tyr	chr10		89720663	C	T	ENST00000371953
18	Bx	FGFR2	c.755C>G	p.Ser252Trp	chr10		123279677	G	C	ENST00000457416
18	Bx	PIK3CA	c.1625A>C	p.Glu542Ala	chr3		178936083	A	C	ENST00000263967
18	Bx	PIK3CA	c.1637A>G	p.Gln546Arg	chr3		178936095	A	G	ENST00000263967
18	SR(Ut)	ARID1A	c.6832delG	p.Val2278fs	chr1		27107220	TG	T	ENST00000324856
18	SR(Ut)	PTEN	c.814C>T	p.His272Tyr	chr10		89720663	C	T	ENST00000371953
18	SR(Ut)	PTEN	c.822G>A	p.Trp274*	chr10		89720671	G	A	ENST00000371953
18	SR(Ut)	FGFR2	c.755C>G	p.Ser252Trp	chr10		123279677	G	C	ENST00000457416
18	SR(Ut)	PIK3CA	c.1625A>C	p.Glu542Ala	chr3		178936083	A	C	ENST00000263967
18	SR(Ut)	PIK3CA	c.1637A>G	p.Gln546Arg	chr3		178936095	A	G	ENST00000263967
19	End LBC	ARID1A	c.6539_6546delTGGCAGCT	p.Leu2180fs	chr1		27106927	CTGGCAGCT	C	ENST00000324856
19	End LBC	CTNNB1	c.110C>G	p.Ser37Cys	chr3		41266113	C	G	ENST00000349496
19	End LBC	PIK3CA	c.3140A>G	p.His1047Arg	chr3		178952085	A	G	ENST00000263967
19	SR(Ut)	ARID1A	c.6539_6546delTGGCAGCT	p.Leu2180fs	chr1		27106927	CTGGCAGCT	C	ENST00000324856
19	SR(Ut)	CTNNB1	c.110C>G	p.Ser37Cys	chr3		41266113	C	G	ENST00000349496
19	SR(Ut)	PIK3CA	c.3140A>G	p.His1047Arg	chr3		178952085	A	G	ENST00000263967
20	Bx	MTOR	c.5930C>T	p.Thr1977Ile	chr1		11188164	G	A	ENST00000361445
20	Bx	ARID1A	c.3977delC	p.Pro1326fs	chr1		27100175	AC	A	ENST00000324856
20	Bx	PTEN	c.514_515delAG	p.Arg172fs	chr10		89711893	CAG	C	ENST00000371953
20	Bx	PTEN	c.697C>T	p.Arg233*	chr10		89717672	C	T	ENST00000371953
20	Bx	ATM	c.748C>T	p.Arg250*	chr11		108115600	C	T	ENST00000278616
20	Bx	CTNNB1	c.110C>T	p.Ser37Phe	chr3		41266113	C	T	ENST00000349496
20	Bx	PIK3R1	c.1322_1354delATATTGAAGCTGTAGGGAAAAAATTACATGAAT	p.Ile442_Tyr452del	chr5		67589558	AATATTGAAGCTGTAGGGAAAAAATTACATGAAT	A	ENST00000396611
21	End LBC	PTEN	c.388C>G	p.Arg130Gly	chr10		89692904	C	G	ENST00000371953
21	End LBC	PTEN	c.916dupA	p.Ile306fs	chr10		89720764	T	TA	ENST00000371953
21	End LBC	CTNNB1	c.110C>T	p.Ser37Phe	chr3		41266113	C	T	ENST00000349496
21	End LBC	PIK3CA	c.263G>A	p.Arg88Gln	chr3		178916876	G	A	ENST00000263967
21	End LBC	PIK3CA	c.3073A>G	p.Thr1025Ala	chr3		178952018	A	G	ENST00000263967
21	Bx	PTEN	c.388C>G	p.Arg130Gly	chr10		89692904	C	G	ENST00000371953
21	Bx	PTEN	c.916dupA	p.Ile306fs	chr10		89720764	T	TA	ENST00000371953
21	Bx	CTNNB1	c.110C>T	p.Ser37Phe	chr3		41266113	C	T	ENST00000349496
21	Bx	PIK3CA	c.263G>A	p.Arg88Gln	chr3		178916876	G	A	ENST00000263967
21	Bx	PIK3CA	c.3073A>G	p.Thr1025Ala	chr3		178952018	A	G	ENST00000263967
21	SR(Ut)	PTEN	c.388C>G	p.Arg130Gly	chr10		89692904	C	G	ENST00000371953
21	SR(Ut)	PTEN	c.916dupA	p.Ile306fs	chr10		89720764	T	TA	ENST00000371953
21	SR(Ut)	CTNNB1	c.110C>T	p.Ser37Phe	chr3		41266113	C	T	ENST00000349496
21	SR(Ut)	PIK3CA	c.263G>A	p.Arg88Gln	chr3		178916876	G	A	ENST00000263967
21	SR(Ut)	PIK3CA	c.3073A>G	p.Thr1025Ala	chr3		178952018	A	G	ENST00000263967
22	End LBC	ARID1A	c.1554C>A	p.Tyr518*	chr1		27057846	C	A	ENST00000324856
22	End LBC	ARID1A	c.3177G>T	p.Lys1059Asn	chr1		27094469	G	T	ENST00000324856
22	End LBC	ARID1A	c.3524delC	p.Pro1175fs	chr1		27099102	TC	T	ENST00000324856
22	End LBC	PTEN	c.987_990delTAAA	p.Asn329fs	chr10		89720832	CAAAT	C	ENST00000371953
22	End LBC	TP53	c.604C>T	p.Arg202Cys	chr17		7578245	G	A	ENST00000269305
22	End LBC	PIK3R1	c.1372_1374delGAA	p.Glu458del	chr5		67589606	CAAG	C	ENST00000396611
22	End LBC	APC	c.4393_4394delAG	p.Ser1465fs	chr5		112175675	AAG	A	ENST00000257430
22	Bx	ARID1A	c.1554C>A	p.Tyr518*	chr1		27057846	C	A	ENST00000324856
22	Bx	ARID1A	c.3524delC	p.Pro1175fs	chr1		27099102	TC	T	ENST00000324856
22	Bx	PTEN	c.987_990delTAAA	p.Asn329fs	chr10		89720832	CAAAT	C	ENST00000371953
22	Bx	TP53	c.604C>T	p.Arg202Cys	chr17		7578245	G	A	ENST00000269305
22	Bx	PIK3R1	c.1372_1374delGAA	p.Glu458del	chr5		67589606	CAAG	C	ENST00000396611
22	Bx	APC	c.4393_4394delAG	p.Ser1465fs	chr5		112175675	AAG	A	ENST00000257430
23	End LBC	ARID1A	c.5548dupG	p.Asp1850fs	chr1		27105930	T	TG	ENST00000324856
23	End LBC	PTEN	c.133delG	p.Val45fs	chr10		89653834	CG	C	ENST00000371953
23	End LBC	PTEN	c.697C>T	p.Arg233*	chr10		89717672	C	T	ENST00000371953
23	End LBC	KRAS	c.38G>A	p.Gly13Asp	chr12		25398281	C	T	ENST00000256078
23	End LBC	MSH6	c.2972C>T	p.Pro991Leu	chr2		48028094	C	T	ENST00000234420
23	SR(Ut)	PTEN	c.133delG	p.Val45fs	chr10		89653834	CG	C	ENST00000371953
23	SR(Ut)	PTEN	c.697C>T	p.Arg233*	chr10		89717672	C	T	ENST00000371953
23	SR(Ut)	KRAS	c.38G>A	p.Gly13Asp	chr12		25398281	C	T	ENST00000256078
23	SR(Ut)	MSH6	c.2972C>T	p.Pro991Leu	chr2		48028094	C	T	ENST00000234420
23	SR(Ut)	PIK3CA	c.1254_1262delACACTGTCC	p.His419_Pro421del	chr3		178927975	AACACTGTCC	A	ENST00000263967
23	Bx	PTEN	c.133delG	p.Val45fs	chr10		89653834	CG	C	ENST00000371953
23	Bx	PTEN	c.697C>T	p.Arg233*	chr10		89717672	C	T	ENST00000371953
23	Bx	KRAS	c.38G>A	p.Gly13Asp	chr12		25398281	C	T	ENST00000256078
23	Bx	MSH6	c.2972C>T	p.Pro991Leu	chr2		48028094	C	T	ENST00000234420
23	Bx	PIK3CA	c.1254_1262delACACTGTCC	p.His419_Pro421del	chr3		178927975	AACACTGTCC	A	ENST00000263967
24	End LBC	ARID1A	c.2077C>T	p.Arg693*	chr1		27087503	C	T	ENST00000324856
24	End LBC	CTNNB1	c.94G>C	p.Asp32His	chr3		41266097	G	C	ENST00000349496
24	End LBC	PIK3R1	c.1746-2A>G		chr5		67591246	A	G	ENST00000396611
24	SR(Ut)	ARID1A	c.2077C>T	p.Arg693*	chr1		27087503	C	T	ENST00000324856
24	SR(Ut)	CTNNB1	c.94G>C	p.Asp32His	chr3		41266097	G	C	ENST00000349496
24	SR(Ut)	PIK3R1	c.1746-2A>G		chr5		67591246	A	G	ENST00000396611
24	SR(Ov)	ARID1A	c.2077C>T	p.Arg693*	chr1		27087503	C	T	ENST00000324856
24	SR(Ov)	CTNNB1	c.94G>C	p.Asp32His	chr3		41266097	G	C	ENST00000349496
24	SR(Ov)	PIK3R1	c.1746-2A>G		chr5		67591246	A	G	ENST00000396611
24	Bx	ARID1A	c.2077C>T	p.Arg693*	chr1		27087503	C	T	ENST00000324856
24	Bx	CTNNB1	c.94G>C	p.Asp32His	chr3		41266097	G	C	ENST00000349496
24	Bx	PIK3R1	c.1746-2A>G		chr5		67591246	A	G	ENST00000396611
	chr, chromosome; pos, nucleotide position; ref, reference nucleotide; alt, altenate nucleotide; SR, surgical resection; Ut, uterus; Om, omentum; End LBC, endometrial liquid-based cytology; Ov, ovary; Bx, biopsy
