# Supplementary material for: Next-generation sequencing analysis of endometrial screening liquid-based cytology specimens: a comparative study to tissue specimens
Source: BMC Med Genomics. 2020 Jul 11;13:101. doi: 10.1186/s12920-020-00753-6 (PMC7353725; doi:10.1186/s12920-020-00753-6)
Supplement: Supplementary file 3 — Additional file 3: Table S3. TMB, MSI and MMR protein deficiency. [file 12920_2020_753_MOESM3_ESM.xlsx]

## Sheet: Sheet1
Table S3 TMB, MSI and MMR protein deficiency
Case no.	Sample no.	Samples	Pathological diagnosis	Non-synonymous and In/del mutation count	Synonymous somatic mutation count	TMB SNVs/1Mbp	MSI (%)	MMR IHC
1	1	SR(Ut)	EC G1	15	4	98.5017	0	all positive
2	2	SR(Ut)	EC G1	4	0	20.7372	8.89	all positive
3	3	SR(Ut)	EC G2	7	1	41.4744	0	all positive
4	4	SR(Ut)	EC G1	5	0	25.9215	2.17	all positive
5	5	SR(Ut)	EC G1	6	3	46.6587	0	all positive
6	6	SR(Ut)	EC G1	37	3	207.372	0	MLH1(f-) PMS2(f-) MSH2(+) MSH6(f-)
	7	SR(Ut)	EC G2	29	5	176.266	0	all positive
								(Heterogenous expression)
7	8	SR(Ut)	EC G1 + Sq	5	0	25.9215	0	all positive
8	9	SR(Ut)	Mixed EC/SC	6	1	36.2901	1	all positive
	10	SR(Om)	Mixed EC/SC	5	1	31.1058	0	all positive
9	11	Bx	SC	8	0	41.4744	0.8	MLH1(+) PMS2(+) MSH2(+) MSH6(-)
	12	SR(Ut)	CCC	10	1	57.0273	5.2	MLH1(+) PMS2(+) MSH2(+) MSH6(-)
	13	End LBC	AC	8	0	41.4744	6.7	ND
10	14	SR(Ut)	DC	9	1	51.843	28.8	MLH1(-) PMS2(-) MSH2(+) MSH6(+)
	15	SR(Ut)	EC G1	12	0	62.2116	21.9	MLH1(-) PMS2(-) MSH2(+) MSH6(+)
11	16	SR(Ut)	AC	6	2	41.4744	18.8	MLH1(-) PMS2(-) MSH2(+) MSH6(+)
	17	SR(Ut)	DC	6	2	41.4744	11.3	MLH1(-) PMS2(-) MSH2(+) MSH6(+)
	18	SR(Ov)	EC G3	8	0	41.4744	20.7	MLH1(-) PMS2(-) MSH2(+) MSH6(+)
12	19	Bx	AC	3	0	15.5529	4.17	all positive
	20	SR(Ut)	EC G2	3	0	15.5529	3.51	all positive
	21	End LBC	Malig	3	0	15.5529	12.73	ND
13	22	SR(Ut)	EC G1	4	0	20.7372	0	all positive
14	23	Bx	EC G1	3	0	15.5529	0	all positive
	24	End LBC	AGC	3	0	15.5529	0.72	ND
15	25	SR(Ut)	DC	12	2	72.5802	37.7	MLH1(-) PMS2(-) MSH2(+) MSH6(+)
	26	SR(Ut)	AC	10	1	57.0273	27.8	MLH1(-) PMS2(-) MSH2(+) MSH6(+)
16	27	Bx	AC	16	3	98.5017	21.2	MLH1(+) PMS2(+) MSH2(+) MSH6(-)
	28	SR(Ut)	Serous	17	2	98.5017	28.7	MLH1(+) PMS2(+) MSH2(+) MSH6(-)
	29	End LBC	AC	16	3	98.5017	19.5	ND
17	30	SR(Ut)	AH	4	0	20.7372	0	all positive
	31	SR(Ut)	EC G1	4	0	20.7372	0	all positive
18	32	Bx	EC G1	6	0	31.1058	0	all positive
	33	SR(Ut)	EC G1	6	0	31.1058	0	all positive
	34	End LBC	EC	fail	fail	fail	fail	ND
19	35	SR(Ut)	EC G1 + Sq	3	0	15.5529	0.8	all positive
	36	End LBC	EC	3	0	15.5529	0	ND
20	37	Bx	EC G2	10	0	51.843	16	MLH1(-) PMS2(-) MSH2(+) MSH6(+)
21	38	Bx	EC G1	6	0	31.1058	0	all positive
	39	SR(Ut)	EC G1	6	0	31.1058	0.7	all positive
	40	End LBC	EC	6	0	31.1058	0	ND
22	41	Bx	EC G3	11	0	57.0273	30.91	MLH1(-) PMS2(-) MSH2(+) MSH6(+)
	42	End LBC	AGC	12	0	62.2116	41.01	ND
23	43	Bx	AC	7	1	41.4744	18.49	MLH1(-) PMS2(-) MSH2(+) MSH6(+)
	44	SR(Ut)	EC G2	6	1	36.2901	18.33	MLH1(-) PMS2(-) MSH2(+) MSH6(+)
	45	End LBC	EC	9	1	51.843	16.04	ND
24	56	Bx	EC	3	0	15.5529	0	all positive
	47	SR(Ut)	EC G1	3	0	15.5529	0	all positive
	48	SR(Ov)	EC G1	3	0	15.5529	0	all positive
	49	End LBC	AC	3	0	15.5529	0	ND
	SR, surgical resection; Bx, Endometrial biopsy; LBC, liquid-based cytology; End,Endometrial; Ut, Uterus; Om, Omentum; Ov, Ovary; EC, Endometrioid carcinoma; SC, Serous carcinoma; CCC, Clear cell carcinoma; AC, Adenocarcinoma; Sq, Squamous differentiation; DC, Dedifferentiated carcinoma; Malig, Malignant cell; AGC, Atypical glandular cell; AH, Atypical hyperplasia; AC, Adenocarcinoma; Sq, Squamous…
